# Supplementary material for: Using the Intrinsic Fluorescence of DNA to Characterize Aptamer Binding
Source: Molecules. 2022 Nov 12;27(22):7809. doi: 10.3390/molecules27227809 (PMC9692703; doi:10.3390/molecules27227809)
Supplement: Supplementary file 1 [file molecules-27-07809-s001.zip]

Archive with 1 entries (1 files):
- molecules-2005260-supplementary.pdf
